# Supplementary material for: An Analysis Regarding the Prognostic Significance of MAVS and Its Underlying Biological Mechanism in Ovarian Cancer
Source: Front Cell Dev Biol. 2021 Oct 14;9:728061. doi: 10.3389/fcell.2021.728061 (PMC8551630; doi:10.3389/fcell.2021.728061)
Supplement: Supplementary Table 1 — Genes in the dark green module were highly correlated with MAVS by WGCNA analysis. [file Table_1.XLSX]

## Sheet: Sheet1
probes	moduleColor	GS.MAVS	p.GS.MAVS	MMdarkgreen	p.MMdarkgreen
SNRPB	darkgreen	0.0988504	0.05782	0.536744	6.40033e-29
FKBP1A	darkgreen	0.4384	9.19195e-19	0.668496	3.97241e-49
PCNA	darkgreen	0.211977	4.04548e-05	0.533765	1.46129e-28
CPXM1	darkgreen	0.167873	0.00120881	0.365242	4.35469e-13
MRPS26	darkgreen	0.278563	5.30011e-08	0.710579	5.48309e-58
TMEM230	darkgreen	0.360446	9.20311e-13	0.710779	4.93432e-58
PRNP	darkgreen	0.287269	1.92744e-08	0.315814	5.451e-10
SOX12	darkgreen	0.481956	7.36217e-23	0.730645	8.52137e-63
IDH3B	darkgreen	0.462057	6.47853e-21	0.754855	3.2955e-69
APMAP	darkgreen	0.226118	1.15571e-05	0.490048	1.09465e-23
DDRGK1	darkgreen	0.398746	1.63241e-15	0.534923	1.06124e-28
C20orf27	darkgreen	0.355512	1.96142e-12	0.656801	6.44502e-47
RBCK1	darkgreen	0.505907	2.24762e-25	0.639402	8.32699e-44
LZTS3	darkgreen	0.53537	9.37635e-29	0.489686	1.19352e-23
CENPB	darkgreen	0.528053	6.95685e-28	0.683565	3.96795e-52
NRSN2	darkgreen	0.425215	1.23546e-17	0.666316	1.04397e-48
ITPA	darkgreen	0.258672	4.70264e-07	0.57231	1.72301e-33
PSMF1	darkgreen	0.518873	8.03413e-27	0.791074	2.42917e-80
XRN2	darkgreen	0.305216	2.14314e-09	0.536706	6.46862e-29
PYGB	darkgreen	0.342547	1.34706e-11	0.342669	1.32339e-11
CSNK2A1	darkgreen	0.652344	4.22293e-46	0.842098	1.91591e-100
PCED1A	darkgreen	0.499212	1.18836e-24	0.713151	1.39958e-58
PTPRA	darkgreen	0.625471	1.8644e-41	0.794433	1.74227e-81
CDC25B	darkgreen	0.454759	3.11353e-20	0.556663	2.06322e-31
NOP56	darkgreen	0.476368	2.6669e-22	0.761615	3.91011e-71
ABHD12	darkgreen	0.0888457	0.0883341	0.269635	1.44306e-07
C20orf96	darkgreen	0.425705	1.12398e-17	0.658773	2.77644e-47
SEC23B	darkgreen	0.383003	2.44066e-14	0.585955	2.14193e-35
ZCCHC3	darkgreen	0.483569	5.0558e-23	0.796423	3.57554e-82
ATRN	darkgreen	0.656279	8.04597e-47	0.684156	3.0001e-52
MGME1	darkgreen	0.404839	5.50921e-16	0.67868	3.89863e-51
MAVS	darkgreen	1	0	0.691884	7.29605e-54
EBF4	darkgreen	0.227563	1.01216e-05	0.440454	6.06996e-19
TRIB3	darkgreen	0.208336	5.51237e-05	0.388723	9.28863e-15
STK35	darkgreen	0.774636	4.95811e-75	0.808881	1.1609e-86
SNX5	darkgreen	0.336556	3.18575e-11	0.566948	9.14038e-33
ENTPD6	darkgreen	0.34956	4.80314e-12	0.408469	2.85398e-16
NSFL1C	darkgreen	0.532995	1.80696e-28	0.83519	2.50551e-97
JAG1	darkgreen	0.278655	5.24478e-08	0.323051	2.07391e-10
RBBP9	darkgreen	0.277224	6.17342e-08	0.583143	5.38082e-35
CRLS1	darkgreen	0.335269	3.82375e-11	0.568485	5.68233e-33
VPS16	darkgreen	0.513858	2.96398e-26	0.768867	2.84029e-73
FASTKD5	darkgreen	0.643739	1.45825e-44	0.77426	6.47653e-75
TBC1D20	darkgreen	0.667211	7.02892e-49	0.747953	2.63459e-67
FAM110A	darkgreen	0.291225	1.20324e-08	0.554026	4.50909e-31
BTBD3	darkgreen	0.379274	4.53553e-14	0.600529	1.56177e-37
RNF24	darkgreen	0.446348	1.81562e-19	0.472196	6.86518e-22
NRSN2-AS1	darkgreen	0.407061	3.68669e-16	0.521908	3.6075e-27
ESF1	darkgreen	0.461029	8.0993e-21	0.535093	1.01236e-28
CRNKL1	darkgreen	0.340893	1.71164e-11	0.589948	5.70173e-36
TRMT6	darkgreen	0.513639	3.13684e-26	0.842171	1.77287e-100
KAT14	darkgreen	0.411225	1.72283e-16	0.644442	1.09626e-44
SLC23A2	darkgreen	0.632304	1.35784e-42	0.485928	2.90722e-23
MLXIPL	darkgreen	0.253507	8.05534e-07	0.287691	1.83359e-08
ACSS1	darkgreen	0.292211	1.06864e-08	0.337939	2.61581e-11
SMOX	darkgreen	0.304318	2.40096e-09	0.49508	3.26071e-24
SLC52A3	darkgreen	0.446124	1.90172e-19	0.519633	6.57997e-27
AL353194.1	darkgreen	0.388137	1.02629e-14	0.587435	1.31447e-35
STRN3	darkgreen	0.173379	0.000824105	0.29185	1.11609e-08
MKKS	darkgreen	0.357783	1.38667e-12	0.69265	5.01452e-54
NINL	darkgreen	0.410899	1.82924e-16	0.554416	4.0184e-31
POLR3F	darkgreen	0.33304	5.23468e-11	0.667067	7.49202e-49
SHLD1	darkgreen	0.133947	0.00999697	0.566205	1.14915e-32
KIZ	darkgreen	0.23746	3.9859e-06	0.373677	1.13293e-13
MCM8	darkgreen	0.587903	1.12565e-35	0.751004	3.86588e-68
UBOX5	darkgreen	0.610963	3.93393e-39	0.75924	1.8881e-70
ZNF133	darkgreen	0.436473	1.35338e-18	0.683947	3.31219e-52
PANK2	darkgreen	0.728168	3.5253e-62	0.812191	6.55463e-88
AL035461.2	darkgreen	0.310735	1.05773e-09	0.55779	1.47396e-31
